# Supplementary material for: Association of Self-Reported Physical Fitness during Late Pregnancy with Birth Outcomes and Oxytocin Administration during Labour—The GESTAFIT Project
Source: Int J Environ Res Public Health. 2021 Aug 3;18(15):8201. doi: 10.3390/ijerph18158201 (PMC8346096; doi:10.3390/ijerph18158201)
Supplement: Supplementary file 1 [file ijerph-18-08201-s001.zip]

Archive with 1 entries (1 files):
- ijerph-1304763-supplementary.pdf
